# Supplementary material for: FliH and FliI help FlhA bring strict order to flagellar protein export in Salmonella
Source: Commun Biol. 2024 Mar 26;7:366. doi: 10.1038/s42003-024-06081-0 (PMC10965912; doi:10.1038/s42003-024-06081-0)
Supplement: Supplementary file 4 — Supplementary Data 1 [file 42003_2024_6081_MOESM4_ESM.xlsx]

## Sheet: Figure2c
	Fig. 2c
	Hook length (nm)
	AAAA	GGGG
N	300	300
1	72.849	414.069
2	77.844	1114.61
3	67.658	107.509
4	93.734	288.703
5	154.167	414.214
6	75.174	242.737
7	106.577	555.74
8	144.437	441.57
9	473.23	172.752
10	806.696	339.992
11	228.628	273.253
12	436.231	751.397
13	287.237	1079.7
14	205.881	178.294
15	241.678	336.085
16	66.725	951.58
17	284.029	335.136
18	156.454	166.086
19	75.742	747.076
20	69.984	134.27
21	138.613	569.17
22	78.621	348.657
23	199.654	607.364
24	616.602	119.045
25	415.791	559.679
26	238.225	221.248
27	279.046	495.784
28	191.833	147.572
29	117.437	98.204
30	198.051	430.043
31	216.588	1117.57
32	120.782	169.916
33	215.849	94.572
34	448.295	678.802
35	695.625	1114.81
36	222.904	447.683
37	250.932	226.949
38	516.724	507.861
39	45.19	1177.67
40	52.777	177.986
41	69.939	99.127
42	637.487	764.034
43	221.688	416.32
44	76.155	655.319
45	90.446	394.198
46	143.372	141.958
47	331.845	98.994
48	733.956	356.26
49	234.025	408.07
50	70.39	380.365
51	55.894	143.6
52	217.078	738.153
53	99.385	630.303
54	75.9	179.992
55	52.302	204.659
56	75.194	469.54
57	95.041	664.028
58	218.692	452.893
59	158.922	903.82
60	88.945	819.314
61	46.484	364.622
62	272.875	152.854
63	214.943	284.294
64	461.744	290.74
65	101.661	475.946
66	491.695	514.135
67	177.427	554.594
68	280.385	350.389
69	86.805	314.544
70	59.132	740.376
71	129.181	776.004
72	474.533	205.632
73	90.213	420.542
74	489.042	640.167
75	260.666	463.628
76	266.466	735.508
77	78.612	119.932
78	56.502	146.579
79	78.341	533.842
80	113.844	264.981
81	326.063	364.724
82	164.086	736.61
83	126.975	135.108
84	180.134	523.943
85	80.902	119.825
86	93.369	125.796
87	380.919	129.345
88	66.932	225.906
89	176.271	300.006
90	63.031	128.921
91	369.394	559.642
92	84.401	295.823
93	239.843	387.263
94	295.38	437.665
95	70.003	1048.87
96	183.628	573.557
97	132.841	115.154
98	666.05	255.396
99	144.086	220.638
100	170.272	133.463
101	364.985	143.726
102	84.947	124.405
103	352.208	267.87
104	115.027	502.134
105	68.862	451.724
106	239.597	424.577
107	287.777	1175.91
108	389.47	601.538
109	294.856	225.214
110	329.513	592.181
111	134.293	558.561
112	69.824	430.645
113	142.236	1088.65
114	246.83	653.872
115	181.048	528.878
116	56.286	564.531
117	53.905	560.765
118	73.946	487.918
119	80.332	604.884
120	242.692	286.523
121	151.839	103.013
122	134.542	324.268
123	638.924	1038.39
124	177.095	581.384
125	47.955	390.177
126	249.146	602.721
127	163.373	636.804
128	244.381	517.558
129	150.356	158.384
130	68.061	494.61
131	153.046	631.156
132	95.881	279.06
133	201.663	267.033
134	454.291	374.392
135	47.707	563.223
136	380.698	237.38
137	107.701	301.167
138	177.532	768.637
139	100.067	174.482
140	156.004	407.702
141	181.016	1472.94
142	204.979	349.865
143	75.234	503.725
144	337.814	608.819
145	535.757	325.843
146	142.913	455.019
147	51.229	594.547
148	99.256	214.125
149	58.813	146.092
150	153.638	223.356
151	180.228	85.215
152	46.008	240.501
153	58.359	290.393
154	981.11	451.471
155	102.455	921.277
156	538.992	373.37
157	135.699	650.271
158	439.083	71.605
159	187.111	261.36
160	244.8	353.712
161	262.138	350.79
162	531.683	151.78
163	140.089	81.913
164	105.575	204.218
165	472.918	463.737
166	276.506	172.709
167	201.483	325.923
168	67.197	906.438
169	96.12	289.157
170	86.231	514.28
171	249.756	136.57
172	277.542	640.993
173	79.653	837.925
174	186.755	891.73
175	276.533	221.976
176	203.186	903.253
177	147.784	376.379
178	281.736	944.98
179	350.66	341.577
180	337.751	643.995
181	121.725	324.338
182	326.791	296.354
183	311.044	414.136
184	1300.87	819.84
185	123.787	349.3
186	53.137	727.783
187	81.63	1073.43
188	115.68	528.811
189	304.106	146.971
190	504.281	312.266
191	364.723	446.043
192	225.986	905.319
193	461.596	228.555
194	143.595	246.066
195	159.394	512.594
196	371.843	287.097
197	317.813	740.451
198	149.399	990.137
199	72.099	169.817
200	241.824	848.081
201	153.724	982.17
202	206.234	238.882
203	359.6	514.696
204	991.652	514.522
205	195.644	764.42
206	317.593	114.18
207	77.775	228.421
208	86.108	249.706
209	334.442	262.067
210	229.212	907.459
211	288.922	245.222
212	416.683	958.186
213	329.081	651.318
214	160.761	112.4
215	320.203	226.144
216	294.596	318.2
217	189.574	1189.57
218	170.451	921.388
219	121.962	654.498
220	102.682	494.871
221	137.075	663.256
222	82.17	654.115
223	208.313	267.655
224	126.28	235.456
225	116.915	1212.9
226	94.456	910.144
227	1020.49	479.192
228	308.285	114.916
229	240.868	239.953
230	147.41	501.69
231	71.063	502.073
232	55.303	246.354
233	318.61	826.659
234	142.629	627.953
235	188.7	208.925
236	343.533	387.105
237	329.792	539.57
238	476.172	638.644
239	82.009	107.266
240	207.002	537.084
241	283.577	234.058
242	309.5	194.65
243	113.937	458.424
244	125.056	510.315
245	60.917	512.89
246	206.78	191.027
247	155.917	306.399
248	416.972	582.743
249	80.567	207.745
250	138.848	337.639
251	231.848	414.456
252	318.767	560.486
253	311.901	1122.03
254	133.405	265.574
255	71.735	235.522
256	102.093	671.133
257	61.88	174.088
258	143.996	651.69
259	63.951	373.287
260	125.822	224.715
261	91.828	630.147
262	445.32	1108.71
263	151.587	398.189
264	242.731	693.762
265	261.128	641.267
266	259.508	691.402
267	834.767	857.879
268	55.321	661.829
269	459.677	347.54
270	213.619	400.407
271	166.827	973.505
272	192.109	962.778
273	368.123	293.676
274	214.825	112.175
275	128.072	81.365
276	455.217	582.872
277	128.923	712.482
278	168.942	181.805
279	336.888	568.049
280	181.447	669.111
281	426.001	830.287
282	233.822	720.62
283	195.601	373.173
284	134.281	183.889
285	228.241	654.388
286	302.326	1124.53
287	62.144	514.978
288	133.565	603.901
289	106.338	1115.57
290	82.978	727.591
291	601.389	231.143
292	204.634	196.761
293	306.205	109.599
294	241.582	586.431
295	101.099	993.477
296	171.811	349.971
297	219.382	171.033
298	232.947	82.564
299	412.813	640.689
300	226.649	951.016

## Sheet: Figure3c
	Fig. 3c
	Hook length (nm)						Hook length (nm)
	ΔA						ΔHI-B*ΔA
	WT	AAAV	AAAT	GGGV			WT	AAAV	AAAT	GGGV
N	300	300	300	300		N	250	140	250	233
1	55.396	33.985	152.6	76.971		1	100	68.288	35.983	170.587
2	55.104	54.948	66.175	67.726		2	84.126	117.84	54.357	223.045
3	56.854	45.949	39.629	57.094		3	61.673	153.021	63.271	135.217
4	60.383	35.883	56.658	58.949		4	36.301	63.362	44.337	48.237
5	51.741	52.794	60.537	51.606		5	58.63	120.907	274.521	121.47
6	58.836	39.516	53.708	60.131		6	45.784	48.017	64.475	222.205
7	56.373	45.828	57.684	42.637		7	33.877	65.778	64.979	193.685
8	54.71	46.146	53.437	70.856		8	62.098	42.104	47.503	181.72
9	52.841	45.051	54.772	115.655		9	61.439	70.569	56.502	254.333
10	48.617	45.045	76.158	89.81		10	60.928	124.44	72.479	110.387
11	46.258	48.351	48.013	76.842		11	56.939	173.043	155.754	96.462
12	52.54	44.529	43.964	49.446		12	57.845	109.532	157.012	73.795
13	49.821	45.685	56.734	62.499		13	33.763	36.052	82.751	144.704
14	51.966	48.72	48.09	51.185		14	45.553	74.321	94.194	512.439
15	45.471	54.429	48.925	81.679		15	76.616	61.641	103.879	283.853
16	62.207	56.552	75.481	67.714		16	45.141	52.032	63.129	101.151
17	61.788	47.539	65.563	219.969		17	43.69	76.952	56.851	81.764
18	63.132	52.138	47.26	100.761		18	78.713	55.423	236.784	243.955
19	47.268	58.524	71.874	81.634		19	57.945	87.757	78.362	277.182
20	60.246	49.851	58.287	102.757		20	47.751	143.971	385.437	154.899
21	72.786	57.09	41.076	79.189		21	98.242	75.914	98.057	130.501
22	55.388	61.995	54.029	59.921		22	78.711	63.184	198.743	301.537
23	52.757	46.805	67.226	216.771		23	64.962	66.06	459.695	180.597
24	59.613	52.462	56.093	233.64		24	36.579	112.673	74.31	247.153
25	60.105	41	45.965	91.466		25	52.963	23.608	272.813	164.017
26	54.075	59.692	65.995	56.12		26	69.049	210.971	114.683	90.169
27	64.81	45.932	53.899	98.516		27	31.361	128.489	119.805	126.037
28	56.376	45.708	39.893	117.232		28	59.628	169.102	60.617	319.296
29	51.325	55.765	60.976	96.991		29	42.677	130.547	197.393	293.755
30	52.378	43.677	71.482	62.849		30	49.798	103.772	70.609	125.387
31	52.546	36.291	56.921	47.945		31	38.158	181.053	99.388	86.221
32	61.568	38.641	56.432	50.516		32	50.221	111.83	72.867	105.237
33	55.251	47.575	55.105	183.89		33	69.445	105.72	166.498	224.04
34	68.615	46.424	38.075	61.547		34	62.907	55.995	66.081	98.771
35	56.441	43.405	48.927	54.775		35	53.345	73.39	100.956	81.374
36	46.733	48.223	59.005	96.585		36	53.956	96.518	139.858	120.378
37	49.849	43.899	79.128	68.998		37	61.792	79.54	47.439	592.246
38	50.191	47.855	50.293	96.387		38	23.512	90.873	145.49	175.179
39	56.171	50.116	56.112	74.198		39	57.538	84.299	156.755	120.38
40	58.399	47.23	48.084	59.519		40	53.425	139.794	72.747	262.107
41	59.673	44.454	70.752	51.12		41	38.662	172.856	70.493	308.294
42	49.11	48.221	45.907	102.096		42	47.194	66.901	114.735	78.073
43	62.294	43.261	60.456	60.859		43	43.224	56.353	116.533	210.93
44	64.075	46.595	58.393	108.309		44	40.519	37.784	130.33	122.024
45	56.624	54.042	120.052	47.774		45	24.726	57.191	164.457	489.284
46	50.975	42.177	41.06	56.382		46	48.448	131.199	62.176	172.538
47	66.649	41.494	62.84	56.249		47	40.098	74.437	148.409	279.082
48	61.918	52.276	45.34	112.228		48	90.371	48.984	91.059	333.196
49	55.9	42.429	49.235	66.985		49	71.45	56.921	87.383	266.994
50	49.577	49.877	70.947	253.745		50	64.023	59.792	96.323	160.936
51	60.825	46.671	58.593	143.997		51	27.466	59.569	112.21	72.047
52	56.853	42.104	43.862	131.304		52	64.804	81.986	90.581	359.045
53	53.989	43.516	48.139	125.988		53	82.263	109.42	64.381	84.576
54	58.466	51.601	62.389	56.789		54	32.376	45.71	96.035	97.998
55	58.87	43.298	38.265	46.209		55	31.96	71.733	45.705	168.39
56	60.192	43.377	69.671	141.868		56	32.33	77.212	55.026	177.516
57	53.897	39.363	51.723	136.784		57	58.108	53.132	47.862	129.301
58	49.308	53.16	86.5	95.488		58	80.911	69.178	142.025	81.883
59	56.334	45.635	49.216	237.459		59	118.194	45.931	117.74	124.225
60	54.384	42.004	42.046	97.763		60	42.735	58.06	115.171	235.494
61	52.924	40.365	53.664	235.337		61	40.692	129.488	249.729	120.994
62	57.72	44.065	53.517	134.473		62	47.523	56.296	128.469	93.607
63	53.042	56.999	56.257	57.371		63	65.563	216.32	31.34	367.431
64	53.807	43.673	49.103	163.745		64	46.065	100.205	30.959	139.182
65	48.594	41.191	57.172	62.886		65	108.92	84.018	117.28	52.677
66	52.693	52.202	47.128	282.407		66	46.272	57.503	265.979	138.368
67	54.935	44.503	47.498	78.778		67	56.388	80.676	188.174	175.494
68	46.683	50.225	52.767	461.333		68	51.964	62.448	232.528	243.687
69	52.164	38.089	53.009	49.458		69	40.561	77.833	131.211	419.705
70	53.592	53.304	51.713	261.243		70	49.227	123.599	87.98	99.239
71	53.699	43.561	65.609	57.025		71	43.296	95.201	118.132	116.12
72	51.874	42.554	44.924	152.317		72	56.381	130.873	67.367	159.368
73	60.051	37.26	48.831	56.98		73	39.28	58.931	114.368	55.51
74	54.285	53.136	50.888	146.861		74	49.672	179.484	158.645	94.362
75	54.601	51.663	48.477	191.932		75	93.296	151.622	96.959	100.687
76	59.321	39.994	46.673	72.745		76	49.41	53.433	171.932	207.491
77	51.839	54.526	48.695	52.497		77	35.411	60.354	243.417	163.981
78	51.755	49.298	41.124	91.747		78	47.802	62.862	237.836	116.848
79	52.879	45.371	44.775	242.52		79	58.894	55.259	148.398	66.496
80	56.789	43.089	48.514	46.119		80	68.548	74.448	29.536	230.314
81	50.481	49.476	49.68	99.676		81	37.859	72.686	95.548	127.846
82	61.042	46.123	43.479	123.019		82	52.102	100.261	194.821	83.273
83	77.973	57.551	59.923	124.662		83	63.114	72.645	124.473	71.696
84	68.673	41.225	56.554	51.63		84	43.959	132.117	155.24	429.696
85	52.897	44.509	52.389	58.303		85	28.588	47.863	152.547	49.312
86	54	47.516	76.753	45.251		86	39.417	116.664	172.422	494.401
87	59.636	42.182	68.427	50.162		87	40.169	159.615	131.355	117.073
88	51.858	51.924	53.211	57.452		88	31.501	79.674	44.829	74.065
89	47.305	52.624	109.455	65.915		89	34.631	46.218	39.602	54.135
90	53.279	45.194	56.695	50.753		90	45.555	51.155	90.602	141.443
91	57.642	41.531	54.371	53.448		91	44.964	64.38	114.032	92.115
92	51.606	47.514	45.911	55.836		92	84.031	85.8	205.403	502.728
93	51.115	38.702	44.733	52.316		93	20.578	147.762	209.077	143.857
94	60.008	40.635	57.303	68.295		94	62.713	128.528	64.313	69.271
95	54.209	43.39	46.344	330.023		95	38.815	111.112	168.917	190.758
96	49.861	43.264	46.36	305.367		96	40.281	59.56	93.391	142.844
97	53.48	43.443	62.336	98.861		97	42.206	85.8	66.395	104.327
98	58.759	41.914	41.893	51.112		98	43.578	204.616	60.324	59.551
99	49.237	41.703	56.116	49.852		99	50.344	60.121	98.515	469.106
100	50.68	45.751	46.336	54.769		100	23.171	46.717	36.379	526.014
101	56.565	47.774	63.316	53.099		101	72.42	65.601	62.519	83.983
102	55.177	58.909	47.592	218.831		102	64.117	310.089	187.85	353.511
103	50.21	33.775	62.283	45.34		103	45.574	49.613	112.162	73.21
104	58.212	49.498	57.022	50.816		104	47.292	225.136	152.304	107.009
105	53.812	41.655	55.587	46.692		105	46.913	56.477	106.858	172.145
106	53.077	61.756	53.984	49.251		106	58.957	229.111	57.694	104.257
107	57.527	42.496	70.658	51.733		107	42.536	85.977	113.624	144.513
108	57.987	57.467	48.627	54.293		108	24.823	57.933	185.685	144.778
109	51.748	42.368	61.428	102.362		109	55.39	354.505	87.605	94.034
110	57.267	48.825	50.341	112.738		110	49.558	49.538	47.072	82.405
111	53.957	58.325	53.893	50.115		111	32.494	140.416	41.153	68.108
112	52.965	39.483	48.573	103.468		112	52.992	121.987	144.204	164.884
113	57.216	47.637	51.284	537.535		113	98.623	44.547	177.41	235.145
114	58.306	47.404	52.604	81.43		114	44.706	199.917	311.456	66.182
115	50.221	38.09	43.804	124.957		115	21.439	81.878	158.526	49.274
116	52.695	43.4	48.844	61.065		116	75.495	58.632	28.281	424.725
117	52.287	37.287	54.856	182.952		117	106.839	55.258	90.025	61.623
118	54.061	47.857	59.62	315.22		118	31.127	130.643	191.647	103.012
119	52.36	49.245	50.747	235.612		119	54.601	49.907	133.571	248.05
120	52.86	44.736	46.836	60.106		120	67.909	53.836	112.378	134.197
121	51.681	49.321	45.425	50.053		121	41.92	46.166	158.341	139.487
122	58.891	60.922	82.341	77.041		122	48.124	125.446	80.73	99.417
123	57.166	40.945	46.543	251.059		123	71.268	64.473	89.001	194.112
124	51.656	48.715	59.316	189.483		124	48.697	56.519	45.298	65.791
125	51.961	43.287	37.619	124.883		125	21.017	111.396	77.096	297.494
126	50.368	40.055	44.818	52.193		126	49.958	55.632	114.869	167.278
127	59.915	42.85	46.773	114.875		127	63.871	39.275	159.002	71.95
128	58.784	41.987	134.208	179.71		128	50.962	43.541	108.151	170.581
129	44.997	27.926	51.04	49.685		129	62.287	176.431	165.108	287.513
130	52.181	48.297	49.204	62.623		130	52.123	134.14	205.387	553.452
131	52.126	36.555	46.612	57.816		131	44.96	125.344	255.629	98.406
132	55.339	40.272	70.443	179.974		132	69.53	62.004	77.322	116.616
133	46.182	28.154	77.525	81.741		133	44.06	74.3	138.955	77.611
134	52.891	51.951	40.484	158.444		134	45.656	142.292	89.158	41.403
135	50.986	38.775	74.39	79.712		135	47.669	68.036	63.951	33.201
136	51.589	52.681	52.397	86.261		136	76.229	53.461	86.229	207.18
137	55.481	41.357	78.943	130.34		137	54.282	51.774	107.333	86.178
138	59.539	47.973	79.409	56.006		138	50.591	50.565	57.897	169.822
139	57.993	54.037	54.524	45.123		139	40.175	60.672	162.317	87.83
140	46.688	59.586	50.626	51.814		140	29.277	160.542	80.937	306.53
141	59.087	45.828	74.322	115.894		141	21.779		113.973	135.667
142	51.221	42.974	49.04	48.266		142	18.206		145.53	407.263
143	52.974	46.251	68.861	151.529		143	72.277		240.888	160.882
144	56.198	44.234	49.623	49.772		144	64.95		129.218	93.8
145	49.718	49.515	58.144	77.134		145	37.881		71.989	515.609
146	49.059	41.049	47.66	67.16		146	64.262		207.38	101.591
147	59.284	45.608	53.627	101.947		147	35.583		148.333	204.917
148	55.047	53.454	51.56	59.954		148	58.095		237.786	131.811
149	60.997	38.164	40.239	145.202		149	30.829		252.791	117.23
150	97.055	38.905	52.563	568.726		150	105.679		74.271	395.083
151	52.11	48.778	48.251	62.385		151	70.963		106.245	118.217
152	49.079	39.469	59.866	130.844		152	74.054		325.531	97.196
153	57.736	42.473	69.689	162.919		153	32.815		67.776	481.063
154	58.215	50.644	60.273	52.353		154	58.331		99.772	176.9
155	57.646	46.742	47.083	104.876		155	36.423		484.492	156.126
156	52.273	58.333	49.367	187.961		156	74.817		123.02	306.103
157	58.938	50.431	43.831	47.906		157	44.8		91.147	186.421
158	52.378	48.115	50.748	81.182		158	66.515		77.17	108.031
159	58.848	45.086	36.779	128.38		159	70.992		141.882	459.935
160	55.339	46.111	52.518	166.101		160	35.887		58.063	78.061
161	54.694	78.018	72.909	122.199		161	55.359		136.07	531.823
162	57.35	44.414	49.539	44.425		162	68.202		296.355	150.139
163	58.068	43.013	56.674	100.953		163	115.363		222.891	133.029
164	53.978	40.463	41.671	96.895		164	41.422		198.598	239.462
165	55.992	38.036	73.278	103.092		165	63.461		68.476	168.616
166	57.304	54.873	58.931	86.753		166	61.49		185.324	301.971
167	57.958	57.305	45.727	194.771		167	40.004		54.763	372.085
168	55.211	50.52	56.238	87.529		168	54.664		116.251	223.554
169	56.182	45.584	59.764	60.203		169	58.514		103.89	271.318
170	59.311	38.984	61.88	89.065		170	51.684		79.201	428.114
171	55.183	42.406	63.893	225.117		171	54.31		178.607	124.706
172	52.594	42.103	74.081	55.91		172	62.7		142.741	186.737
173	58.085	44.352	48.307	134.317		173	66.138		82.708	513.516
174	55.057	60.077	43.251	110.326		174	76.434		139.463	117.631
175	56.194	40.974	52.414	44.91		175	43.46		280.499	116.113
176	54.935	61.109	42.078	198.878		176	86.53		69.708	170.901
177	54.106	46.078	75.172	114.83		177	36.335		223.041	191.252
178	54.179	48.038	49.606	76.524		178	31.998		101.413	164.797
179	52.254	42.666	73.878	178.411		179	48.942		66.61	85.224
180	51.881	46.886	40.666	45.435		180	23.017		165.527	71.869
181	57.105	42.818	47.653	42.443		181	40.24		236.54	67.85
182	54.86	46.925	46.488	65.197		182	65.747		406.9	228.577
183	60.206	46.553	43.075	58.651		183	99.977		199.384	246.208
184	59.519	44.402	54.45	81.019		184	76.216		41.109	52.439
185	53.204	51.335	54.35	63.099		185	77.527		120.668	163.193
186	58.052	60.88	59.351	79.779		186	78.663		109.136	86.97
187	54.98	47.367	56.946	93.15		187	85.551		181.018	145.531
188	55.567	46.678	48.136	55.302		188	49.543		182.056	344.891
189	54.098	55.926	44.466	99.805		189	138.735		403.625	129.099
190	54.03	60.178	52.218	65.194		190	61.446		184.127	338.716
191	50.109	44.233	47.901	360.929		191	56.472		61.438	136.429
192	51.876	46.879	78.616	134.972		192	45.99		95.414	136.934
193	62.459	50.555	96.229	54.722		193	57.335		102.247	231.894
194	53.915	55.515	44.33	176.439		194	46.841		80.308	106.683
195	58.315	42.42	66.826	50.701		195	93.293		77.174	77.966
196	52.819	46.398	90.841	46.437		196	51.842		89.172	75.739
197	61.666	40.883	54.323	56.796		197	35.255		205.373	183.578
198	53.394	54.868	40.997	90.885		198	45.262		512.028	233.899
199	57.382	41.275	57.312	49.267		199	50.575		69.724	154.869
200	56.369	40.814	51.063	104.603		200	53.428		128.242	96.796
201	57.409	47.305	52.117	107.901		201	37.483		155.835	450.795
202	56.308	43.216	80.627	69.571		202	47.162		61.531	159.3
203	62.027	45.5	45.107	76.158		203	43.515		174.475	95.418
204	53.091	59.164	47.931	275.639		204	45.593		104.361	343.695
205	53.647	33.985	50.084	49.396		205	49.681		73.579	115.5
206	55.373	54.948	42.989	95.327		206	63.837		82.158	120.418
207	59.308	45.949	44.036	179.212		207	62.015		103.609	195.082
208	52.62	35.883	45.214	88.752		208	58.663		108.617	195.886
209	58.959	52.794	45.225	150.78		209	62.463		115.214	156.276
210	59.879	39.516	42.487	211.035		210	34.353		201.65	352.134
211	52.773	45.828	63.446	109.555		211	49.563		137.993	203.392
212	59.414	46.146	44.966	89.236		212	54.23		54.642	234.499
213	55.966	45.051	58.874	68.943		213	35.625		76.541	185.593
214	56.933	45.045	49.517	37.652		214	57.768		228.578	276.981
215	52.875	48.351	53.487	92.175		215	48.082		78.836	82.509
216	51.26	44.529	43.185	151.876		216	47.672		101.027	184.494
217	53.935	45.685	70.592	200.428		217	64.516		101.734	485.19
218	58.852	48.72	40.969	65.386		218	66.748		116.411	94.66
219	57.087	54.429	76.768	179.797		219	54.997		129.826	81.214
220	50.965	56.552	63.415	61.622		220	41.137		52.651	123.221
221	59.345	47.539	43.31	45.349		221	79.424		195.111	197.568
222	62.327	52.138	52.296	97.341		222	68.568		226.8	61.352
223	55.67	58.524	58.196	108.205		223	21.198		164.858	275.045
224	58.4	49.851	84.27	53.859		224	97.431		97.907	141.791
225	55.065	57.09	61.062	254.502		225	48.713		286.994	68.85
226	55.468	61.995	58.308	56.418		226	51.012		213.101	181.169
227	56.416	46.805	40.042	201.107		227	49.535		183.804	127.004
228	63.957	52.462	59.305	94.991		228	45.072		161.113	73.514
229	50.733	41	42.152	61.987		229	56.141		101.597	119.517
230	51.116	59.692	45.341	237.051		230	54.9		90.919	95.984
231	53.38	45.932	47.241	267.184		231	50.789		141.54	117.905
232	44.302	45.708	51.977	113.142		232	41.961		149.696	83.787
233	68.134	55.765	60	140.704		233	54.438		115.426	53.117
234	45.727	43.677	57.405	86.98		234	54.904		73.082
235	46.498	36.291	57.677	67.362		235	43.47		165.212
236	54.407	38.641	69.112	95.915		236	39.202		75.186
237	57.811	47.575	60.979	73.843		237	44.109		62.468
238	58.338	46.424	44.899	187.059		238	48.133		118.594
239	50.375	43.405	52.698	108.694		239	46.191		72.386
240	49.698	48.223	67.959	612.384		240	40.951		152.637
241	55.185	43.899	64.995	60.815		241	54.271		100.085
242	54.183	47.855	49.781	45.773		242	64.512		129.533
243	56.129	50.116	46.259	47.01		243	48.276		120.875
244	59.478	47.23	49.251	51.574		244	46.677		83.32
245	50.18	44.454	63.429	37.692		245	43.115		60.298
246	62.89	48.221	55.721	46.492		246	43.951		145.756
247	55.558	43.261	47.604	94.273		247	48.255		211.351
248	43.407	46.595	49.925	101.295		248	51.867		89.786
249	64.857	54.042	42.932	64.065		249	48.595		215.52
250	52.464	42.177	79.998	98.004		250	49.648		62.891
251	59.386	41.494	68.985	41.031		251
252	61.527	52.276	51.347	267.641		252
253	52.796	42.429	53.979	66.742		253
254	63.112	49.877	56.045	130.804		254
255	45.955	46.671	68.769	62.716		255
256	57.84	42.104	82.986	69.438		256
257	55.735	43.516	91.178	100.951		257
258	57.09	51.601	46.015	59.489		258
259	59.013	43.298	47.133	74.302		259
260	57.153	43.377	44.458	41.152		260
261	66.771	39.363	69.964	58.113		261
262	56.789	53.16	45.634	108.446		262
263	69.458	45.635	48.748	57.155		263
264	44.979	42.004	46.491	80.239		264
265	51.164	40.365	44.214	266.325		265
266	59.406	44.065	46.629	59.567		266
267	63.789	56.999	49.42	53.05		267
268	48.385	43.673	87.74	41.919		268
269	52.007	41.191	35.209	77.4		269
270	53.321	52.202	43.306	76.049		270
271	54.659	44.503	52.642	50.293		271
272	51.662	50.225	43.071	48.832		272
273	45.78	38.089	66.214	43.065		273
274	65.197	53.304	43.319	61.369		274
275	55.913	43.561	43.961	85.859		275
276	65.287	42.554	62.167	55.871		276
277	52.769	37.26	84.055	186.421		277
278	52.032	53.136	52.823	48.541		278
279	52.67	51.663	51.258	45.485		279
280	60.841	39.994	59.977	67.335		280
281	58.038	54.526	43.712	75.343		281
282	56.434	49.298	51.853	43.277		282
283	50.788	45.371	50.877	44.614		283
284	53.537	43.089	42.808	61.4		284
285	50.917	49.476	48.715	70.742		285
286	51.301	46.123	63.566	62.797		286
287	51.347	57.551	42.617	126.284		287
288	51.533	41.225	53.053	204.06		288
289	46.15	44.509	49.986	293.948		289
290	51.845	47.516	40.568	51.023		290
291	51.077	42.182	56.948	149.217		291
292	53.908	51.924	53.101	42.475		292
293	55.337	52.624	44.918	49.001		293
294	54.489	45.194	121.052	352.223		294
295	54.159	41.531	46.995	172.537		295
296	53.165	47.514	63.176	60.657		296
297	47.803	38.702	75.167	78.534		297
298	56.736	40.635	58.501	128.768		298
299	49.811	43.39	53.501	89.847		299
300	46.567	43.264	58.34	207.085		300

## Sheet: Figure4c
	Fig. 4c
	Hook length (nm)
	AAAA fliK(A405V)	AAAA fliK(Q388R)
N	300	300
1	50.822	211.211
2	45.359	69.936
3	38.553	59.49
4	44.706	57.71
5	44.858	91.878
6	54.52	68.129
7	48.578	66.09
8	50.542	39.932
9	51.975	76.557
10	42.95	185.974
11	42.697	42.816
12	45.52	76.23
13	41.853	108.772
14	48.064	62.133
15	59.738	58.17
16	41.887	41.379
17	45.793	52.528
18	47.805	62.451
19	40.003	47.448
20	51.001	53.587
21	46.562	48.814
22	50.035	61.995
23	45.96	69.721
24	39.527	98.585
25	46.731	136.795
26	56.162	54.518
27	51.372	76.216
28	43.981	191.763
29	53.029	53.17
30	49.654	44.394
31	43.116	49.532
32	58.914	41.168
33	52.281	45.745
34	43.749	121.132
35	41.091	46.725
36	40.556	85.446
37	40.472	62.667
38	43.256	55.964
39	46.961	182.35
40	47.536	307.147
41	45.561	244.524
42	47.714	103.82
43	41.565	45.104
44	54.784	105.369
45	38.299	50.18
46	42.329	47.076
47	55.541	55.736
48	40.987	78.76
49	41.083	109.485
50	55.429	59.846
51	35.664	54.485
52	38.812	50.969
53	59.733	45.21
54	45.446	57.485
55	53.822	49.812
56	48.889	41.407
57	63.779	66.585
58	42.204	46.759
59	38.25	51.257
60	54.216	44.393
61	48.395	114.805
62	46.169	45.555
63	49.209	47.569
64	47.84	48.299
65	60.114	40.936
66	58.502	47.215
67	36.444	70.196
68	50.585	64.481
69	53.849	97.101
70	45.613	130.808
71	56.665	44.251
72	64.871	78.258
73	52.62	119.584
74	53.594	107.894
75	45.205	56.91
76	54.445	282.884
77	55.563	72.963
78	49.029	50.046
79	55.987	59.7
80	49.467	88.268
81	49.146	54.357
82	50.061	65.873
83	47.273	64.002
84	44.112	47.182
85	49.323	56.413
86	41.399	70.272
87	43.633	76.133
88	46.953	101.399
89	50.057	87.167
90	43.598	53.792
91	48.61	129.344
92	44.629	44.361
93	52.895	86.726
94	54.248	111.291
95	52.62	94.847
96	49.728	146.021
97	48.3	69.954
98	41.928	93.474
99	51.7	56.911
100	47.284	121.118
101	51.323	47.955
102	59.078	97.402
103	51.654	81.16
104	39.421	90.56
105	44.52	49.943
106	44.259	72.048
107	43.35	60.153
108	58.39	56.078
109	59.785	43.061
110	50.448	43.918
111	51.736	72.451
112	46.256	103.853
113	57.787	54.031
114	42.968	52.148
115	51.066	37.038
116	58.572	52.864
117	39.862	72.203
118	51.246	44.526
119	51.08	62.124
120	50.223	47.287
121	68.275	51.174
122	46.294	49.42
123	60.439	59.642
124	66.837	69.527
125	57.404	49.088
126	43.595	57.703
127	51.075	91.176
128	39.114	54.232
129	41.554	47.198
130	47.568	96.429
131	65.262	53.34
132	48.836	57.826
133	46.453	89.947
134	42.763	51.543
135	44.026	90.738
136	48.441	59.721
137	36.548	100.423
138	49.31	43.033
139	55.259	54.438
140	48.854	97.369
141	38.673	76.025
142	41.061	57.121
143	47.324	73.27
144	47.873	75.057
145	42.319	55.793
146	50.012	101.497
147	51.652	53.928
148	82.257	71.352
149	42.357	57.587
150	64.633	97.984
151	52.211	76.336
152	45.045	81.918
153	45.644	77.575
154	45.034	63.003
155	48.02	97.402
156	47.383	56.531
157	51.305	55.226
158	58.081	39.983
159	47.876	56.714
160	43.657	49.909
161	50.986	123.687
162	43.949	156.091
163	56.03	56.645
164	48.664	64.375
165	51.235	52.169
166	35.391	97.226
167	41.093	59.301
168	54.734	47.686
169	46.616	79.607
170	43.13	58.419
171	42.264	74.193
172	54.713	53.441
173	64.01	96.182
174	45.825	73.002
175	54.374	43.206
176	65.547	67.603
177	44.778	63.822
178	47.666	44.798
179	47.347	159.507
180	51.178	87.692
181	48.677	123.883
182	50.452	63.565
183	50.746	44.63
184	48.631	51.968
185	46.06	78.336
186	50.97	64.965
187	43.271	90.369
188	54.184	33.019
189	53.543	46.891
190	56.337	80.889
191	56.72	50.968
192	57.687	185.32
193	60.335	98.705
194	55.885	45.129
195	54.846	73.573
196	45.745	95.199
197	56.856	88.278
198	45.14	45.174
199	53.345	116.53
200	52.902	44.479
201	56.428	47.654
202	57.207	48.966
203	57.352	64.135
204	41.719	72.319
205	58.436	53.324
206	53.732	139.782
207	44.571	46.476
208	47.655	88.867
209	37.994	86.447
210	49.722	51.18
211	57.19	56.684
212	63.994	57.24
213	46	57.255
214	53.561	54.154
215	49.919	62.18
216	52.484	130.218
217	73.98	80.943
218	37.505	55.664
219	39.975	62.025
220	49.537	125.98
221	49.651	60.653
222	48.541	58.895
223	51.775	72.501
224	63.77	92.191
225	45.543	106.419
226	95.336	41.408
227	47.802	124.569
228	71.62	162.802
229	46.427	103.266
230	45.781	66.04
231	56.711	57.166
232	52.886	94.475
233	75.434	97.661
234	61.84	52.341
235	69.376	57.497
236	51.224	75.166
237	52.526	61.268
238	49.67	55.943
239	65.297	45.575
240	44.913	75.85
241	62.128	82.924
242	56.107	158.153
243	56.9	65.021
244	50	90.957
245	54.294	78.213
246	49.992	63.432
247	47.074	46.542
248	85.494	80.184
249	161.302	84.265
250	48.121	88.453
251	56.819	102.785
252	62.493	50.985
253	47.795	59.526
254	46.3	60.206
255	42.453	63.561
256	52.156	406.658
257	49.475	77.351
258	46.494	70.62
259	40.861	103.409
260	49.094	49.34
261	70.753	43.781
262	44.749	56.653
263	47.089	65.35
264	46.719	47.608
265	56.939	59.428
266	56.023	56.267
267	39.04	45.889
268	45.328	120.412
269	51.359	85.561
270	46.897	47.447
271	54.833	58.335
272	66.471	192.159
273	59.366	51.644
274	55.998	170.872
275	52.835	151.207
276	46.796	49.954
277	61.612	82.117
278	49.355	120.769
279	42.187	49.684
280	55.668	60.883
281	59.263	83.919
282	41.443	81.677
283	46.108	82.335
284	38.02	43.198
285	48.319	65.38
286	47.482	83.719
287	41.235	54.696
288	50.927	66.476
289	42.465	135.273
290	48.57	72.18
291	46.053	51.143
292	55.228	42.335
293	56.499	70.031
294	48.559	57.643
295	53.769	63.668
296	44.256	42.137
297	54.613	63.309
298	39.044	57.659
299	40.117	67.64
300	46.693	59.99

## Sheet: Figure5c
	Fig. 5c
	Hook length (nm)
	I372A	I372G
N	200	320
1	242.091	111.486
2	73.084	117.445
3	587.221	262.153
4	88.501	196.336
5	193.422	205.232
6	92.019	235.793
7	86.637	230.97
8	428.058	148.827
9	160.66	93.949
10	167.619	198.561
11	88.53	49.788
12	188.698	46.855
13	157.665	181.402
14	487.733	48.149
15	134.264	346.404
16	87.487	412.539
17	226.117	63.92
18	204.245	105.526
19	187.089	57.976
20	138.632	275.596
21	68.572	295.296
22	394.564	114.159
23	104.491	252.721
24	124.177	587.425
25	59.641	114.902
26	51.481	520.688
27	99.21	151.789
28	147.35	163.477
29	255.297	289.916
30	83.132	197.997
31	101.401	104.887
32	144.788	138.519
33	169.59	41.633
34	115.761	57.997
35	93.534	249.793
36	86.812	104.007
37	58.834	220.183
38	97.838	36.923
39	80.03	513.674
40	59.735	61.505
41	76.378	131.153
42	625.905	161.988
43	167.625	458.047
44	80.496	42.17
45	262.571	272.877
46	65.763	290.946
47	152.475	161.56
48	85.773	178.984
49	70.829	394.642
50	98.812	328.504
51	136.86	241.141
52	134.025	249.343
53	72.24	278.096
54	123.938	76.472
55	92.847	85.103
56	208.046	124.54
57	188.077	407.027
58	102.671	332.624
59	375.685	297.422
60	75.759	49.429
61	54.717	59.921
62	88.175	66.883
63	354.345	352.719
64	76.654	226.039
65	64.439	321.2
66	70.154	44.22
67	39.163	217.928
68	88.098	388.431
69	65.544	161.041
70	489.344	93.574
71	69.936	248.741
72	121.238	119.253
73	123.01	254.328
74	123.829	539.081
75	138.778	125.417
76	58.021	219.333
77	371.962	139.607
78	176.965	55.864
79	201.453	244.857
80	105.316	151.212
81	134.596	504.036
82	77.449	75.324
83	67.444	207.85
84	63.798	146.569
85	111.631	208.505
86	186.486	85.922
87	71.603	141.886
88	78.266	106.129
89	73.156	507.96
90	108.958	143.673
91	66.444	311.284
92	259.197	377.005
93	144.021	379.96
94	65.373	140.237
95	190.859	400.756
96	53.267	229.949
97	139.425	35.302
98	93.298	117.121
99	68.885	352.39
100	62.203	275.86
101	236.914	95.122
102	51.01	358.937
103	188.96	103.133
104	123.026	525.008
105	82.614	69.508
106	58.782	78.608
107	70.194	99.066
108	45.284	914.433
109	188.21	224.561
110	168.069	370.048
111	200.365	107.689
112	91.424	33.345
113	64.352	57.643
114	313.386	381.277
115	141.172	200.339
116	137.379	64.476
117	78.555	549.055
118	196.344	78.457
119	54.873	119.263
120	160.687	483.803
121	158.689	337.411
122	67.655	292.431
123	50.187	419.443
124	45.475	452.498
125	105.477	462.986
126	78.815	343.579
127	149.135	283.015
128	74.465	270.099
129	100.966	216.317
130	57.763	291.815
131	63.729	51.825
132	96.113	256.074
133	117.516	59.055
134	69.668	377.621
135	215.385	486.51
136	93.315	257.446
137	62.56	142.701
138	58.604	45.541
139	178.442	85.388
140	70.736	67.143
141	194.208	265.629
142	64.658	1185.13
143	135.546	293.671
144	134.179	207.533
145	105.824	625.279
146	86.838	177.911
147	60.906	356.789
148	333.925	453.171
149	192.39	895.194
150	160.603	244.567
151	85.835	38.725
152	67.854	221.584
153	129.46	665.361
154	59.293	132.228
155	139.168	177.467
156	63.012	254.801
157	79.863	130.898
158	105.513	515.736
159	282.587	241.191
160	128.817	507.015
161	203.986	316.307
162	154.459	384.829
163	107.935	361.595
164	87.207	81.781
165	279.203	257.421
166	150.311	828.828
167	602.656	192.891
168	145.926	220.121
169	74.946	62.935
170	42.869	378.107
171	188.682	188.106
172	79.761	828.181
173	137.716	1086.14
174	173.668	667.078
175	66.693	819.516
176	74.409	89.384
177	73.239	143.954
178	108.019	310.533
179	88.097	129.205
180	74.561	70.526
181	67.677	60.609
182	124.288	130.948
183	116.524	33.645
184	327.149	304.783
185	105.193	698.832
186	163.832	563.917
187	178.368	44.014
188	153.547	1086.08
189	104.732	330.735
190	59.256	689.164
191	171.8	410.154
192	229.714	497.886
193	88.492	105.381
194	155.466	246.366
195	156.497	134.266
196	472.059	176.942
197	77.603	223.829
198	84.21	1125.85
199	161.63	145.472
200	69.145	717.818
201		347.027
202		191.175
203		211.856
204		83.143
205		682.639
206		133.782
207		223.778
208		170.836
209		230.945
210		1120.25
211		711.963
212		309.034
213		224.237
214		183.187
215		80.772
216		955.72
217		182.785
218		76.714
219		236.408
220		26.283
221		27.243
222		474.318
223		184.31
224		162.555
225		30.879
226		128.482
227		983.081
228		976.726
229		82.589
230		320.895
231		77.622
232		336.01
233		275.964
234		251.652
235		110.035
236		95.304
237		121.571
238		402.941
239		1397.02
240		114.09
241		87.513
242		87.496
243		312.036
244		387.303
245		70.417
246		115.184
247		1411.83
248		33.5
249		101.6
250		488.962
251		146.695
252		819.753
253		64.5
254		1092.12
255		194.21
256		700.975
257		280.714
258		120.438
259		392.589
260		211.154
261		185.829
262		112.84
263		86.31
264		43.778
265		799.055
266		228.782
267		430.053
268		333.847
269		1097.96
270		115.194
271		251.019
272		187.409
273		197.826
274		223.067
275		107.564
276		1220.24
277		98.881
278		227.84
279		97.845
280		148.873
281		133.937
282		104.413
283		624.867
284		116.212
285		272.106
286		130.077
287		56.325
288		577.126
289		159.037
290		299.242
291		83.662
292		453.088
293		153.831
294		174.048
295		178.989
296		160.828
297		439.041
298		79.007
299		728.623
300		159.971
301		1099.49
302		85.532
303		541.154
304		142.765
305		339.106
306		973.902
307		213.437
308		181.24
309		133.457
310		461.156
311		800.615
312		126.83
313		282.973
314		251.621
315		365.679
316		141.435
317		330.077
318		185.459
319		197.361
320		224.277

## Sheet: Supplementary Figure 3b
	Supplementary Fig. 3b
	Hook length (nm)
	ΔK	AAAV ΔK	AAAT ΔK	GGGV ΔK
N	300	150	150	150
1	500	1580.92	591.186	274.205
2	133.907	268.4	545.092	255.764
3	100.401	155.09	358.732	136.303
4	292.207	1149.26	160.044	572.738
5	401.381	214.402	418.307	317.931
6	245.193	459.436	518.715	359.096
7	194.637	417.328	228.106	498.892
8	378.158	274.477	1770	269.876
9	324.508	126.706	404.211	246.042
10	129.657	1292.4	382.988	900.192
11	299.204	1558.35	517.288	287.762
12	592.522	406.008	201.683	108.376
13	146.55	612.899	382.677	1224.8
14	289.321	868.005	210.043	1090.92
15	407.495	1448.91	681.624	339.586
16	311.152	606.433	771.643	1207.77
17	397.455	161.231	706.054	1260.74
18	372.165	585.608	1025.15	591.15
19	884.539	881.795	612.175	298.322
20	455.42	2608.55	607.566	83.324
21	353.447	1318.65	483.81	545.43
22	217.602	899.055	801.839	269.523
23	167.74	153.373	923.624	127.335
24	394.789	364.231	156.375	340.781
25	381.942	303.593	80.941	527.793
26	143.966	376.116	545.733	406.886
27	432.712	765.356	492.601	882.392
28	344.982	245.508	403.139	335.315
29	370.334	313.519	456.025	450.124
30	297.848	979.866	570.56	279.553
31	316.718	644.674	1096.46	364.761
32	162.745	1786.45	333.213	242.002
33	208.954	749.267	238.43	1352.34
34	602.386	557.743	1238.93	1195
35	798.799	410.564	760.155	822.904
36	179.843	1954.05	165.773	928.324
37	384.766	365.779	464.902	1003.74
38	663.211	1322.4	453.403	1256.85
39	956.796	1285.12	991.585	1106.73
40	860.314	348.534	204.588	127.357
41	244.109	1185.6	337.721	203.904
42	212.691	827.05	1625.66	1644.32
43	372.995	536.548	634.947	494.274
44	89.528	1329.13	548.58	239.462
45	185.953	678.112	70.273	696.23
46	290.616	798.319	771.96	323.472
47	187.538	1442.36	519.827	165.419
48	466.138	971.2	970.709	241.643
49	1055.72	732.89	641.935	262.724
50	271.571	902.991	956.347	142.454
51	383.98	196.032	619.723	474.471
52	147.475	1025.16	579.631	173.109
53	162.337	348.753	1263.22	175.31
54	103.155	1106.35	1074.83	187.644
55	332.496	161.716	870.113	285.773
56	253.399	573.822	679.009	800.068
57	141.893	303.911	495.361	206.861
58	302.132	239.164	543.495	290.393
59	422.08	1107.03	793.698	98.663
60	125.079	352.453	381.247	1387.13
61	291.395	452.182	730.604	197.24
62	256.105	385.156	1410.51	995.379
63	215.082	218.224	377.456	194.8
64	1418.21	1368.31	421.841	222.966
65	118.114	640.227	960.522	169.187
66	250.474	293.104	345.731	273.431
67	219.31	915.649	789.242	246.811
68	939.99	422.995	450.275	323.397
69	671.293	281.755	167.523	286.238
70	977.744	181.567	1229.02	928.016
71	305.056	1120.81	750.605	1261.63
72	449.052	166.381	129.927	377.18
73	492.616	184.971	1238.73	328.97
74	145.355	1287.58	1467.74	218.712
75	138.48	1557.48	920.561	190.069
76	543.192	247.046	352.953	224.806
77	509.86	1163.74	841.194	195.437
78	155.932	694.378	372.834	683.702
79	283.321	689.61	874.897	289.924
80	383.833	704.967	209.56	304.882
81	188.217	556.071	704.788	472.601
82	109.807	1077.57	706.129	173.861
83	520.071	1097.06	969.491	417.072
84	643.504	1083.95	471.53	326.396
85	630.505	797.418	370.369	175.07
86	181.459	523.46	1625.27	151.653
87	244.989	1551.87	1248.19	302.866
88	132.604	666.829	658.033	282.422
89	937.2	699.828	123.978	457.878
90	410.848	379.985	967.411	185.534
91	410.939	678.579	1410.58	177.577
92	446.463	360.153	441.009	602.223
93	140.784	1723.76	288.217	400.168
94	440.326	609.647	1440.39	307.272
95	221.321	309.609	340.981	175.027
96	258.696	826.095	622.11	448.804
97	561.171	1153.19	1742.96	321.359
98	273.233	1840.07	332.423	143.965
99	386.261	799.186	389.111	168.928
100	252.2	1182.01	1634.3	264.771
101	263.957	944.536	765.725	1282.85
102	267.887	1148.65	827.501	222.28
103	189.346	879.469	839.544	125.592
104	1104.76	456.812	1053.56	282.286
105	1115.09	2026.5	842.108	267.042
106	201.961	997.814	1190.12	1119.91
107	564.471	527.708	1515.04	252.159
108	96.705	2276.52	288.077	152.155
109	142.165	511.384	292.614	170.377
110	265.354	907.597	993.769	128.38
111	547.366	1279.74	199.771	249.983
112	1205.11	464.243	505.019	297.577
113	145.998	1173.83	1028.4	993.779
114	547.373	1477.98	1674.21	641.839
115	519.256	868.612	934.502	898.315
116	809.503	794.176	817.606	225.405
117	626.049	1008.07	1247.18	497.416
118	817.299	2153.8	876.273	304.748
119	745.633	306.479	269.923	950.906
120	460.658	261.888	1610.58	906.419
121	244.67	777.482	635.792	223.69
122	446.783	846.242	1428.68	206.574
123	265.332	1007.01	1214.52	307.744
124	155.36	858.782	1746.16	173.32
125	250.669	1153.27	1042.81	966.544
126	519.722	316.949	1157.63	384.702
127	556.241	1181.03	1416.4	276.704
128	1423.97	1662.75	1287.75	245.543
129	991.005	952.987	420.736	262.967
130	539.691	481.406	625.358	289.685
131	340.513	707.742	1015.85	275.794
132	153.769	970.299	1488.84	131.004
133	543.358	740.466	767.029	491.838
134	167.939	1466.26	1651.54	250.907
135	195.408	2577.16	526.491	221.133
136	360.991	397.319	961.367	140.398
137	615.625	351.923	1706.38	289.21
138	475.632	1321.48	1350.54	254.371
139	227.962	388.207	813.955	181.402
140	433.031	281.33	1096.17	643.392
141	166.609	397.287	256.475	226.895
142	116.06	2217.51	1227.93	639.816
143	297.506	1077.44	576.919	253.134
144	811.596	352.937	2330.94	169.783
145	848.293	487.52	376.182	1124.66
146	364.026	612	1500.2	1456.04
147	548.864	814.168	2089.15	411.959
148	212.108	112.38	616.992	153.003
149	822.056	427.592	990.249	145.128
150	781.645	781.272	476.597	1137.4
151	325.967		1270.95
152	289.563
153	137.896
154	372.41
155	188.613
156	353.853
157	212.621
158	145.139
159	333.326
160	541.291
161	380.472
162	442.145
163	427.724
164	310.037
165	798.214
166	507.717
167	802.05
168	173.91
169	1557.78
170	490.839
171	110.954
172	126.75
173	1572.15
174	962.47
175	182.575
176	365.443
177	167.219
178	213.927
179	355.84
180	357.711
181	307.457
182	304.012
183	286.604
184	345.264
185	343.068
186	802.767
187	245.043
188	474.735
189	312.191
190	498.948
191	336.505
192	503.285
193	193.207
194	683.968
195	312.136
196	232.243
197	578.904
198	607.128
199	142.88
200	456.358
201	428.927
202	419.711
203	480.179
204	447.469
205	269.868
206	706.226
207	434.022
208	232.162
209	236.257
210	309.59
211	999.613
212	318.042
213	316.39
214	438.239
215	293.19
216	432.906
217	172.238
218	165.738
219	449.782
220	597.901
221	297.752
222	155.169
223	1126.18
224	268.452
225	1383.88
226	1544.44
227	446.059
228	454.519
229	160.526
230	553.615
231	230.847
232	251.108
233	1177.81
234	359.119
235	238.636
236	1167.29
237	755.401
238	465.908
239	306.116
240	131.107
241	303.55
242	235.265
243	250.107
244	1253.05
245	313.959
246	238.406
247	685.412
248	162.615
249	528.287
250	151.199
251	398.504
252	377.423
253	576.443
254	234.158
255	1030
256	203.036
257	207.888
258	503.721
259	184.114
260	1746.69
261	531.481
262	119.776
263	607.671
264	339.434
265	637.371
266	395.298
267	727.757
268	170.071
269	93.207
270	370.589
271	731.317
272	1334.9
273	730.818
274	385.499
275	1044.51
276	287.491
277	517.655
278	337.298
279	385.062
280	1062.38
281	485.3
282	417.81
283	1049.27
284	101.835
285	265.162
286	578.037
287	795.527
288	350.718
289	204.928
290	395.212
291	372.322
292	382.983
293	528.137
294	322.892
295	343.149
296	251.313
297	512.68
298	255.026
299	291.101
300	318.314

## Sheet: Supplementary Figure 4c
	Supplementary Fig. 4c
	Hook length (nm)
	A405V	Q338R
N	200	200
1	57.276	51.314
2	54.401	58.136
3	56.987	53.501
4	51.571	79.869
5	54.971	53.681
6	46.966	49.395
7	43.403	49.126
8	60.994	57.461
9	48.14	51.033
10	60.049	56.738
11	54.684	46.358
12	53.113	51.906
13	61.829	49.171
14	61.812	45.581
15	52.73	48.468
16	54.187	62.481
17	46.479	49.26
18	58.44	53.276
19	96.549	64.085
20	53.687	52.636
21	58.233	54.141
22	47.229	68.742
23	62.227	56.743
24	58.846	45.112
25	54.038	61.441
26	53.855	54.317
27	51.178	55.72
28	52.211	41.181
29	46.341	63.471
30	51.467	59.963
31	53.397	44.56
32	53.095	53.964
33	56.628	59.222
34	58.886	58.308
35	57.175	54.091
36	52.328	56.324
37	49.167	51.833
38	51.268	50.546
39	48.771	48.942
40	52.264	50.599
41	47.121	60.901
42	50.995	50.489
43	57.851	56.446
44	50.51	61.874
45	56.702	46.769
46	52.503	47.801
47	55.502	52.807
48	49.016	61.111
49	52.839	55.162
50	55.158	51.689
51	60.268	49.403
52	53.805	57.755
53	48.497	58.195
54	47.902	51.642
55	49.901	58.29
56	61.256	47.578
57	53.166	90.211
58	54.561	49.306
59	51.724	56.548
60	59.191	59.152
61	56.424	58.271
62	50.376	57.528
63	57.812	53.469
64	49.007	64.531
65	52.81	60.053
66	57.267	54.663
67	56.459	57.429
68	52.879	50.799
69	51.547	55.953
70	48.184	58.883
71	59.107	54.334
72	51.301	55.299
73	68.188	57.095
74	55.328	47.918
75	63.988	58.329
76	52.322	53.55
77	63.328	50.969
78	45.685	47.481
79	53.519	47.619
80	59.982	45.387
81	56.436	48.382
82	42.511	55.288
83	59.237	54.26
84	64.657	54.737
85	58.511	55.21
86	53.879	48.879
87	52.825	58.608
88	56.095	56.693
89	50.127	52.685
90	56.294	56.498
91	58.638	52.19
92	48.375	54.897
93	50.67	44.522
94	56.607	51.297
95	56.756	51.969
96	58.623	59.075
97	57.591	59.549
98	58.87	56.101
99	52.081	53.567
100	45.917	53.515
101	60.132	54.407
102	56.893	45.169
103	55.914	54.656
104	49.945	50.604
105	62.27	56.269
106	51.263	40.268
107	50.61	59.387
108	49.687	46.203
109	54.598	50.971
110	47.201	49.992
111	53.974	54.303
112	53.074	55.543
113	53.012	54.917
114	51.2	56.64
115	52.54	59.001
116	47.737	58.567
117	57.498	60.486
118	51.405	42.721
119	47.352	47.348
120	53.247	57.355
121	50.072	49.45
122	51.083	48.642
123	55.252	51.532
124	57.6	54.605
125	46.382	60.551
126	56.142	52.428
127	55.063	57.121
128	49.731	51.106
129	48.81	55.373
130	57.301	60.191
131	57.111	50.222
132	56.239	62.795
133	53.282	49.726
134	59.402	56.531
135	46.798	56.329
136	55.046	45.889
137	53.33	48.607
138	59.156	51.815
139	47.121	59.164
140	56.839	58.7
141	55.259	52.677
142	55.27	44.814
143	62.284	45.8
144	61.078	56.278
145	67.667	57.347
146	51.157	50.282
147	55.441	46.752
148	56.078	60.92
149	52.068	51.451
150	51.906	54.605
151	57.262	48.388
152	51.421	58.945
153	59.249	53.662
154	64.151	55.715
155	51.8	46.898
156	53.411	44.976
157	52.579	60.975
158	57.51	49.623
159	52.461	50.136
160	49.405	58.642
161	54.937	48.504
162	50.102	50.112
163	52.178	51.015
164	55	54.068
165	48.16	58.331
166	57.273	48.183
167	62.501	54.536
168	56.774	50.935
169	60.507	47.918
170	49.656	57.965
171	47.237	54.774
172	49.101	54.334
173	48.884	55.922
174	49.844	55.548
175	56	56.682
176	58.648	51.113
177	60.155	56.667
178	52.114	49.251
179	51.862	47.845
180	58.414	53.07
181	52.882	56.835
182	49.632	53.213
183	47.42	45.019
184	50.593	48.476
185	54.056	55.272
186	52.878	54.158
187	48.103	50.545
188	56.918	48.98
189	60.484	51.548
190	55.523	57.785
191	46.068	51.111
192	51.09	56.68
193	58.601	69.195
194	51.477	48.998
195	57.244	44.404
196	52.189	56.764
197	53.808	49.525
198	50.799	52.157
199	56.695	46.786
200	58.61	55.186

## Sheet: Supplementary Figure 5a
	Supplementary Fig. 5a
		OD280 (mAU)
	Elution volume (ml)	WT	AAAA	GGGG
	0	5.491	2.353	2.106
	0.0265975	5.02	2.002	1.794
	0.0531949	4.68	1.774	1.574
	0.0797924	4.331	1.607	1.388
	0.10639	3.984	1.495	1.244
	0.132987	3.66	1.433	1.116
	0.159585	3.383	1.442	1.017
	0.186182	3.144	1.441	0.925
	0.21278	2.921	1.378	0.848
	0.239377	2.728	1.268	0.774
	0.265975	2.546	1.135	0.713
	0.292572	2.375	1.018	0.658
	0.319169	2.226	0.914	0.613
	0.345767	2.091	0.831	0.576
	0.372364	1.977	0.759	0.539
	0.398962	1.871	0.698	0.508
	0.425559	1.783	0.641	0.479
	0.452157	1.705	0.591	0.451
	0.478754	1.631	0.547	0.429
	0.505352	1.561	0.51	0.407
	0.531949	1.502	0.479	0.391
	0.558547	1.453	0.45	0.376
	0.585144	1.408	0.424	0.363
	0.611741	1.36	0.402	0.354
	0.638339	1.319	0.381	0.34
	0.664936	1.279	0.362	0.331
	0.691534	1.242	0.344	0.318
	0.718131	1.213	0.33	0.31
	0.744729	1.184	0.319	0.301
	0.771326	1.158	0.304	0.292
	0.797924	1.129	0.29	0.287
	0.824521	1.101	0.278	0.281
	0.851119	1.074	0.273	0.278
	0.877716	1.049	0.264	0.27
	0.904313	1.027	0.256	0.266
	0.930911	1.004	0.247	0.261
	0.957508	0.98	0.24	0.257
	0.984106	0.959	0.231	0.252
	1.0107	0.943	0.223	0.247
	1.0373	0.926	0.22	0.245
	1.0639	0.908	0.213	0.241
	1.0905	0.888	0.208	0.236
	1.11709	0.87	0.2	0.229
	1.14369	0.851	0.197	0.226
	1.17029	0.835	0.192	0.225
	1.19689	0.817	0.189	0.222
	1.22348	0.803	0.184	0.219
	1.25008	0.785	0.179	0.216
	1.27668	0.775	0.175	0.213
	1.30328	0.761	0.168	0.212
	1.32987	0.752	0.165	0.207
	1.35647	0.742	0.162	0.205
	1.38307	0.73	0.159	0.202
	1.40967	0.72	0.154	0.2
	1.43626	0.707	0.15	0.198
	1.46286	0.694	0.147	0.198
	1.48946	0.682	0.146	0.198
	1.51605	0.673	0.143	0.199
	1.54265	0.666	0.142	0.196
	1.56925	0.657	0.139	0.197
	1.59585	0.644	0.136	0.196
	1.62244	0.63	0.133	0.197
	1.64904	0.62	0.134	0.194
	1.67564	0.612	0.135	0.193
	1.70224	0.606	0.135	0.192
	1.72883	0.596	0.133	0.195
	1.75543	0.588	0.13	0.2
	1.78203	0.58	0.127	0.202
	1.80863	0.576	0.125	0.203
	1.83522	0.571	0.123	0.205
	1.86182	0.563	0.124	0.209
	1.88842	0.555	0.12	0.213
	1.91502	0.547	0.121	0.213
	1.94161	0.541	0.122	0.21
	1.96821	0.534	0.124	0.209
	1.99481	0.524	0.124	0.21
	2.02141	0.518	0.123	0.213
	2.048	0.512	0.122	0.212
	2.0746	0.509	0.121	0.21
	2.1012	0.501	0.119	0.212
	2.1278	0.496	0.118	0.216
	2.15439	0.49	0.116	0.22
	2.18099	0.483	0.112	0.215
	2.20759	0.48	0.11	0.21
	2.23419	0.472	0.11	0.207
	2.26078	0.469	0.11	0.209
	2.28738	0.463	0.111	0.208
	2.31398	0.462	0.107	0.206
	2.34058	0.457	0.105	0.201
	2.36717	0.457	0.099	0.199
	2.39377	0.454	0.099	0.197
	2.42037	0.449	0.096	0.195
	2.44697	0.442	0.096	0.191
	2.47356	0.435	0.093	0.187
	2.50016	0.434	0.094	0.182
	2.52676	0.431	0.093	0.179
	2.55336	0.429	0.089	0.175
	2.57995	0.424	0.084	0.168
	2.60655	0.42	0.083	0.164
	2.63315	0.414	0.084	0.161
	2.65975	0.414	0.082	0.159
	2.68634	0.41	0.081	0.157
	2.71294	0.412	0.08	0.153
	2.73954	0.408	0.08	0.152
	2.76614	0.403	0.077	0.147
	2.79273	0.399	0.078	0.146
	2.81933	0.394	0.075	0.143
	2.84593	0.391	0.073	0.143
	2.87253	0.391	0.068	0.143
	2.89912	0.389	0.066	0.139
	2.92572	0.389	0.064	0.136
	2.95232	0.386	0.064	0.134
	2.97891	0.383	0.062	0.132
	3.00551	0.38	0.06	0.129
	3.03211	0.375	0.059	0.126
	3.05871	0.374	0.063	0.129
	3.0853	0.37	0.063	0.129
	3.1119	0.371	0.062	0.126
	3.1385	0.369	0.058	0.123
	3.1651	0.369	0.06	0.123
	3.19169	0.365	0.056	0.121
	3.21829	0.361	0.056	0.122
	3.24489	0.357	0.056	0.12
	3.27149	0.355	0.058	0.12
	3.29808	0.353	0.058	0.12
	3.32468	0.354	0.056	0.12
	3.35128	0.351	0.055	0.122
	3.37788	0.347	0.053	0.121
	3.40447	0.345	0.05	0.12
	3.43107	0.343	0.051	0.117
	3.45767	0.344	0.053	0.119
	3.48427	0.342	0.055	0.118
	3.51086	0.342	0.056	0.117
	3.53746	0.338	0.054	0.113
	3.56406	0.335	0.053	0.115
	3.59066	0.331	0.053	0.116
	3.61725	0.328	0.055	0.115
	3.64385	0.328	0.055	0.112
	3.67045	0.328	0.054	0.111
	3.69705	0.329	0.052	0.112
	3.72364	0.325	0.051	0.112
	3.75024	0.32	0.05	0.109
	3.77684	0.315	0.049	0.109
	3.80344	0.313	0.048	0.11
	3.83003	0.313	0.048	0.112
	3.85663	0.314	0.048	0.111
	3.88323	0.313	0.051	0.11
	3.90983	0.31	0.051	0.11
	3.93642	0.307	0.05	0.11
	3.96302	0.305	0.048	0.109
	3.98962	0.305	0.048	0.108
	4.01622	0.308	0.049	0.107
	4.04281	0.307	0.048	0.109
	4.06941	0.302	0.047	0.11
	4.09601	0.299	0.044	0.109
	4.12261	0.298	0.044	0.107
	4.1492	0.302	0.045	0.107
	4.1758	0.301	0.046	0.105
	4.2024	0.298	0.046	0.107
	4.229	0.294	0.045	0.107
	4.25559	0.293	0.046	0.109
	4.28219	0.294	0.045	0.108
	4.30879	0.291	0.046	0.108
	4.33539	0.293	0.045	0.107
	4.36198	0.291	0.042	0.108
	4.38858	0.288	0.042	0.109
	4.41518	0.285	0.041	0.109
	4.44178	0.283	0.045	0.109
	4.46837	0.284	0.043	0.112
	4.49497	0.283	0.043	0.117
	4.52157	0.284	0.042	0.115
	4.54816	0.282	0.046	0.113
	4.57476	0.282	0.05	0.111
	4.60136	0.279	0.049	0.113
	4.62796	0.278	0.046	0.119
	4.65455	0.274	0.044	0.123
	4.68115	0.271	0.046	0.123
	4.70775	0.271	0.047	0.124
	4.73435	0.269	0.051	0.124
	4.76094	0.271	0.051	0.125
	4.78754	0.271	0.051	0.125
	4.81414	0.274	0.049	0.126
	4.84074	0.271	0.053	0.128
	4.86733	0.267	0.057	0.128
	4.89393	0.262	0.059	0.13
	4.92053	0.26	0.058	0.133
	4.94713	0.257	0.058	0.135
	4.97372	0.258	0.057	0.134
	5.00032	0.256	0.058	0.135
	5.02692	0.257	0.059	0.137
	5.05352	0.255	0.061	0.138
	5.08011	0.254	0.061	0.135
	5.10671	0.251	0.061	0.133
	5.13331	0.249	0.061	0.135
	5.15991	0.247	0.059	0.141
	5.1865	0.246	0.061	0.144
	5.2131	0.244	0.065	0.146
	5.2397	0.245	0.066	0.142
	5.2663	0.24	0.065	0.139
	5.29289	0.24	0.064	0.134
	5.31949	0.234	0.065	0.134
	5.34609	0.234	0.062	0.133
	5.37269	0.232	0.061	0.131
	5.39928	0.233	0.06	0.127
	5.42588	0.233	0.06	0.125
	5.45248	0.234	0.057	0.122
	5.47908	0.234	0.052	0.122
	5.50567	0.234	0.051	0.122
	5.53227	0.231	0.053	0.12
	5.55887	0.23	0.053	0.118
	5.58547	0.226	0.052	0.115
	5.61206	0.225	0.05	0.112
	5.63866	0.221	0.047	0.109
	5.66526	0.22	0.046	0.109
	5.69186	0.218	0.044	0.109
	5.71845	0.219	0.045	0.107
	5.74505	0.217	0.044	0.103
	5.77165	0.216	0.045	0.101
	5.79825	0.211	0.04	0.099
	5.82484	0.209	0.038	0.098
	5.85144	0.207	0.035	0.101
	5.87804	0.206	0.035	0.102
	5.90464	0.205	0.035	0.1
	5.93123	0.204	0.035	0.094
	5.95783	0.202	0.033	0.092
	5.98443	0.202	0.031	0.09
	6.01102	0.2	0.031	0.091
	6.03762	0.2	0.031	0.093
	6.06422	0.198	0.031	0.092
	6.09082	0.199	0.031	0.091
	6.11741	0.197	0.03	0.088
	6.14401	0.196	0.03	0.088
	6.17061	0.193	0.029	0.084
	6.19721	0.194	0.03	0.085
	6.2238	0.195	0.029	0.085
	6.2504	0.197	0.029	0.085
	6.277	0.195	0.028	0.084
	6.3036	0.19	0.03	0.083
	6.33019	0.186	0.031	0.081
	6.35679	0.187	0.03	0.081
	6.38339	0.192	0.03	0.081
	6.40999	0.195	0.029	0.082
	6.43658	0.196	0.032	0.081
	6.46318	0.192	0.034	0.082
	6.48978	0.192	0.034	0.081
	6.51638	0.189	0.032	0.08
	6.54297	0.189	0.03	0.079
	6.56957	0.19	0.032	0.079
	6.59617	0.191	0.033	0.081
	6.62277	0.189	0.032	0.08
	6.64936	0.186	0.033	0.08
	6.67596	0.186	0.034	0.08
	6.70256	0.185	0.037	0.08
	6.72916	0.185	0.037	0.081
	6.75575	0.183	0.036	0.083
	6.78235	0.182	0.035	0.084
	6.80895	0.179	0.036	0.085
	6.83555	0.177	0.038	0.082
	6.86214	0.176	0.039	0.08
	6.88874	0.173	0.04	0.08
	6.91534	0.169	0.041	0.079
	6.94194	0.169	0.039	0.081
	6.96853	0.168	0.044	0.081
	6.99513	0.168	0.045	0.083
	7.02173	0.165	0.049	0.083
	7.04833	0.163	0.049	0.083
	7.07492	0.163	0.047	0.084
	7.10152	0.161	0.047	0.086
	7.12812	0.158	0.047	0.089
	7.15472	0.156	0.05	0.091
	7.18131	0.157	0.051	0.086
	7.20791	0.155	0.05	0.085
	7.23451	0.151	0.05	0.083
	7.26111	0.149	0.05	0.086
	7.2877	0.148	0.051	0.086
	7.3143	0.148	0.05	0.088
	7.3409	0.143	0.053	0.089
	7.3675	0.142	0.055	0.089
	7.39409	0.138	0.055	0.089
	7.42069	0.137	0.052	0.083
	7.44729	0.135	0.049	0.082
	7.47388	0.134	0.047	0.083
	7.50048	0.132	0.048	0.084
	7.52708	0.133	0.047	0.083
	7.55368	0.129	0.049	0.084
	7.58027	0.127	0.048	0.084
	7.60687	0.124	0.048	0.086
	7.63347	0.122	0.049	0.088
	7.66007	0.119	0.053	0.09
	7.68666	0.117	0.055	0.092
	7.71326	0.121	0.056	0.096
	7.73986	0.119	0.059	0.104
	7.76646	0.117	0.061	0.109
	7.79305	0.115	0.066	0.113
	7.81965	0.114	0.07	0.117
	7.84625	0.117	0.078	0.121
	7.87285	0.116	0.082	0.124
	7.89944	0.117	0.085	0.13
	7.92604	0.117	0.085	0.133
	7.95264	0.115	0.087	0.138
	7.97924	0.114	0.089	0.137
	8.00583	0.112	0.092	0.139
	8.03243	0.112	0.091	0.138
	8.05903	0.114	0.087	0.139
	8.08563	0.113	0.087	0.136
	8.11222	0.114	0.084	0.135
	8.13882	0.111	0.085	0.132
	8.16542	0.107	0.083	0.129
	8.19202	0.105	0.082	0.123
	8.21861	0.104	0.079	0.119
	8.24521	0.103	0.079	0.115
	8.27181	0.105	0.077	0.113
	8.29841	0.103	0.08	0.111
	8.325	0.103	0.079	0.109
	8.3516	0.099	0.084	0.107
	8.3782	0.098	0.083	0.107
	8.4048	0.099	0.088	0.105
	8.43139	0.097	0.09	0.102
	8.45799	0.098	0.097	0.099
	8.48459	0.098	0.1	0.096
	8.51119	0.098	0.106	0.095
	8.53778	0.097	0.113	0.098
	8.56438	0.099	0.122	0.104
	8.59098	0.103	0.131	0.106
	8.61758	0.107	0.142	0.109
	8.64417	0.106	0.152	0.108
	8.67077	0.105	0.161	0.111
	8.69737	0.105	0.17	0.112
	8.72397	0.109	0.182	0.115
	8.75056	0.113	0.195	0.119
	8.77716	0.117	0.207	0.124
	8.80376	0.119	0.221	0.128
	8.83036	0.124	0.235	0.135
	8.85695	0.127	0.253	0.138
	8.88355	0.133	0.269	0.142
	8.91015	0.136	0.286	0.143
	8.93674	0.141	0.3	0.15
	8.96334	0.146	0.314	0.16
	8.98994	0.152	0.331	0.173
	9.01654	0.158	0.353	0.183
	9.04313	0.165	0.376	0.196
	9.06973	0.176	0.399	0.208
	9.09633	0.189	0.424	0.222
	9.12293	0.201	0.453	0.241
	9.14952	0.218	0.486	0.265
	9.17612	0.234	0.523	0.296
	9.20272	0.254	0.561	0.333
	9.22932	0.277	0.607	0.378
	9.25591	0.307	0.659	0.435
	9.28251	0.344	0.723	0.508
	9.30911	0.387	0.792	0.599
	9.33571	0.439	0.884	0.712
	9.3623	0.508	0.994	0.864
	9.3889	0.595	1.129	1.057
	9.4155	0.713	1.299	1.315
	9.4421	0.862	1.516	1.641
	9.46869	1.052	1.799	2.074
	9.49529	1.295	2.15	2.611
	9.52189	1.62	2.607	3.299
	9.54849	2.035	3.181	4.16
	9.57508	2.593	3.909	5.239
	9.60168	3.309	4.824	6.525
	9.62828	4.208	5.919	8.111
	9.65488	5.353	7.315	9.907
	9.68147	6.761	8.941	12.06
	9.70807	8.47	10.823	14.411
	9.73467	10.526	13.012	17.098
	9.76127	12.925	15.463	19.911
	9.78786	15.655	18.217	23.058
	9.81446	18.721	21.043	26.206
	9.84106	22.068	24.181	29.609
	9.86766	25.723	27.29	32.933
	9.89425	29.419	30.595	36.391
	9.92085	33.325	33.832	39.691
	9.94745	37.159	37.172	42.977
	9.97405	41.036	40.344	46.054
	10.0006	44.671	43.518	48.958
	10.0272	48.235	46.434	51.571
	10.0538	51.551	49.182	53.913
	10.0804	54.604	51.691	55.886
	10.107	57.195	53.876	57.52
	10.1336	59.455	55.675	58.737
	10.1602	61.27	57.135	59.578
	10.1868	62.658	58.149	60.011
	10.2134	63.606	58.774	60.07
	10.24	64.149	58.979	59.761
	10.2666	64.27	58.785	59.107
	10.2932	64.013	58.254	58.187
	10.3198	63.426	57.375	56.941
	10.3464	62.505	56.236	55.503
	10.373	61.291	54.834	53.813
	10.3996	59.812	53.232	51.984
	10.4262	58.184	51.408	50.02
	10.4528	56.314	49.518	47.967
	10.4794	54.4	47.454	45.824
	10.506	52.256	45.386	43.638
	10.5326	50.144	43.21	41.442
	10.5592	47.877	41.067	39.238
	10.5858	45.658	38.89	37.037
	10.6124	43.36	36.793	34.906
	10.639	41.132	34.623	32.765
	10.6656	38.887	32.586	30.751
	10.6922	36.706	30.532	28.716
	10.7188	34.55	28.611	26.82
	10.7454	32.48	26.689	24.977
	10.772	30.43	24.91	23.238
	10.7986	28.497	23.172	21.535
	10.8252	26.579	21.528	19.914
	10.8518	24.798	19.938	18.415
	10.8784	23.035	18.456	16.978
	10.905	21.425	17.023	15.624
	10.9316	19.809	15.708	14.33
	10.9582	18.361	14.425	13.155
	10.9847	16.913	13.254	12.033
	11.0113	15.603	12.125	10.991
	11.0379	14.316	11.106	10.018
	11.0645	13.144	10.118	9.11
	11.0911	12.005	9.238	8.277
	11.1177	10.972	8.381	7.494
	11.1443	9.985	7.62	6.771
	11.1709	9.08	6.887	6.123
	11.1975	8.226	6.235	5.525
	11.2241	7.448	5.62	4.982
	11.2507	6.719	5.071	4.47
	11.2773	6.066	4.56	4.022
	11.3039	5.444	4.102	3.603
	11.3305	4.891	3.679	3.238
	11.3571	4.369	3.303	2.899
	11.3837	3.917	2.953	2.603
	11.4103	3.485	2.649	2.333
	11.4369	3.119	2.369	2.094
	11.4635	2.769	2.125	1.874
	11.4901	2.464	1.897	1.685
	11.5167	2.182	1.706	1.514
	11.5433	1.941	1.525	1.364
	11.5699	1.718	1.374	1.226
	11.5965	1.525	1.228	1.111
	11.6231	1.351	1.107	1.004
	11.6497	1.2	0.997	0.913
	11.6763	1.065	0.903	0.828
	11.7029	0.95	0.816	0.755
	11.7295	0.844	0.739	0.692
	11.7561	0.755	0.671	0.634
	11.7827	0.673	0.616	0.584
	11.8093	0.604	0.564	0.54
	11.8359	0.544	0.515	0.501
	11.8625	0.49	0.471	0.465
	11.8891	0.441	0.435	0.431
	11.9157	0.397	0.401	0.399
	11.9423	0.36	0.371	0.375
	11.9689	0.331	0.345	0.35
	11.9955	0.302	0.321	0.333
	12.022	0.275	0.301	0.313
	12.0486	0.252	0.282	0.297
	12.0752	0.231	0.265	0.28
	12.1018	0.213	0.25	0.262
	12.1284	0.194	0.234	0.25
	12.155	0.18	0.222	0.235
	12.1816	0.169	0.209	0.222
	12.2082	0.153	0.199	0.211
	12.2348	0.143	0.19	0.199
	12.2614	0.131	0.181	0.192
	12.288	0.124	0.173	0.183
	12.3146	0.114	0.167	0.176
	12.3412	0.106	0.158	0.171
	12.3678	0.099	0.15	0.164
	12.3944	0.094	0.143	0.161
	12.421	0.088	0.139	0.156
	12.4476	0.081	0.134	0.151
	12.4742	0.075	0.131	0.143
	12.5008	0.071	0.125	0.134
	12.5274	0.067	0.118	0.129
	12.554	0.063	0.115	0.126
	12.5806	0.056	0.109	0.125
	12.6072	0.056	0.104	0.121
	12.6338	0.054	0.099	0.117
	12.6604	0.05	0.096	0.11
	12.687	0.045	0.096	0.106
	12.7136	0.041	0.092	0.101
	12.7402	0.04	0.089	0.099
	12.7668	0.037	0.085	0.096
	12.7934	0.036	0.084	0.095
	12.82	0.032	0.082	0.093
	12.8466	0.03	0.083	0.09
	12.8732	0.028	0.078	0.085
	12.8998	0.029	0.072	0.082
	12.9264	0.028	0.068	0.081
	12.953	0.024	0.064	0.078
	12.9796	0.02	0.067	0.077
	13.0062	0.017	0.063	0.074
	13.0328	0.017	0.062	0.071
	13.0594	0.012	0.057	0.067
	13.0859	0.013	0.055	0.069
	13.1125	0.009	0.054	0.07
	13.1391	0.01	0.053	0.069
	13.1657	0.008	0.053	0.066
	13.1923	0.007	0.051	0.06
	13.2189	0.006	0.051	0.055
	13.2455	0.005	0.05	0.052
	13.2721	0.006	0.05	0.052
	13.2987	0.007	0.05	0.054
	13.3253	0.005	0.049	0.053
	13.3519	0.003	0.047	0.049
	13.3785	0.001	0.042	0.046
	13.4051	0.002	0.041	0.044
	13.4317	0	0.042	0.043
	13.4583	-0.002	0.041	0.042
	13.4849	-0.001	0.04	0.041
	13.5115	0	0.04	0.041
	13.5381	0.001	0.04	0.042
	13.5647	0.001	0.041	0.039
	13.5913	0.001	0.041	0.036
	13.6179	0.002	0.042	0.032
	13.6445	0.001	0.043	0.032
	13.6711	0	0.041	0.032
	13.6977	-0.001	0.04	0.033
	13.7243	-0.001	0.041	0.03
	13.7509	-0.001	0.041	0.028
	13.7775	0.001	0.04	0.025
	13.8041	0.002	0.039	0.028
	13.8307	0.005	0.041	0.025
	13.8573	0.005	0.042	0.025
	13.8839	0.009	0.041	0.022
	13.9105	0.01	0.04	0.022
	13.9371	0.012	0.038	0.021
	13.9637	0.01	0.038	0.021
	13.9903	0.01	0.036	0.019
	14.0169	0.009	0.034	0.017
	14.0435	0.012	0.032	0.017
	14.0701	0.015	0.028	0.018
	14.0967	0.021	0.027	0.018
	14.1232	0.022	0.026	0.018
	14.1498	0.027	0.027	0.017
	14.1764	0.029	0.029	0.017
	14.203	0.031	0.029	0.018
	14.2296	0.034	0.03	0.018
	14.2562	0.038	0.027	0.019
	14.2828	0.041	0.028	0.017
	14.3094	0.043	0.025	0.015
	14.336	0.047	0.025	0.013
	14.3626	0.05	0.023	0.01
	14.3892	0.054	0.022	0.01
	14.4158	0.059	0.022	0.008
	14.4424	0.065	0.021	0.008
	14.469	0.071	0.021	0.007
	14.4956	0.078	0.015	0.008
	14.5222	0.084	0.013	0.009
	14.5488	0.092	0.011	0.009
	14.5754	0.1	0.013	0.009
	14.602	0.107	0.013	0.007
	14.6286	0.114	0.01	0.008
	14.6552	0.12	0.007	0.005
	14.6818	0.13	0.004	0.004
	14.7084	0.138	0.005	0.002
	14.735	0.149	0.006	0
	14.7616	0.158	0.005	0.001
	14.7882	0.17	0.004	0
	14.8148	0.179	0.002	0.001
	14.8414	0.187	0.002	0.003
	14.868	0.195	0.002	0.005
	14.8946	0.205	-0.001	0.007
	14.9212	0.217	0	0.008
	14.9478	0.229	-0.003	0.011
	14.9744	0.239	-0.004	0.011
	15.001	0.251	-0.004	0.01

## Sheet: Supplementary Figure 5b
	Supplementary Fig. 5b
		Mol.CD(cm2/mmol)
		average
	wave length (nm)	WT	AAAA	GGGG
	260	-0.0237078	-0.0219901	-0.00801813
	259.5	-0.0254489	-0.0228725	-0.00940793
	259	-0.0250742	-0.0231993	-0.00957469
	258.5	-0.0255595	-0.0248219	-0.0107429
	258	-0.0278566	-0.0272136	-0.0128726
	257.5	-0.0289775	-0.0276799	-0.0135199
	257	-0.02965	-0.0291589	-0.0134702
	256.5	-0.0303827	-0.0295436	-0.0136315
	256	-0.0312372	-0.0300575	-0.014052
	255.5	-0.0324489	-0.0311499	-0.0148813
	255	-0.0338126	-0.0331209	-0.0164492
	254.5	-0.0338359	-0.0328043	-0.0172359
	254	-0.0343718	-0.0343392	-0.0192443
	253.5	-0.0369681	-0.0365715	-0.0226761
	253	-0.0386179	-0.0381824	-0.0244236
	252.5	-0.0410167	-0.0406661	-0.0264428
	252	-0.0430606	-0.0427492	-0.0288794
	251.5	-0.0474701	-0.0464097	-0.0321727
	251	-0.051536	-0.0501417	-0.0353955
	250.5	-0.0557766	-0.0546203	-0.0398791
	250	-0.0603399	-0.0592367	-0.0455375
	249.5	-0.0665662	-0.0653076	-0.0528184
	249	-0.0732005	-0.0725159	-0.0602162
	248.5	-0.0802473	-0.0810406	-0.0687551
	248	-0.0879909	-0.0888469	-0.0778524
	247.5	-0.0973607	-0.0990263	-0.0884835
	247	-0.107798	-0.109827	-0.0985519
	246.5	-0.12079	-0.122675	-0.112348
	246	-0.1352	-0.136782	-0.126438
	245.5	-0.151999	-0.152811	-0.142794
	245	-0.169502	-0.170706	-0.161258
	244.5	-0.192439	-0.193235	-0.184536
	244	-0.216259	-0.21568	-0.20924
	243.5	-0.241869	-0.241677	-0.237392
	243	-0.270005	-0.268968	-0.268135
	242.5	-0.302506	-0.300873	-0.302497
	242	-0.338778	-0.33518	-0.340765
	241.5	-0.377101	-0.372509	-0.381138
	241	-0.419512	-0.41309	-0.425279
	240.5	-0.467971	-0.460172	-0.475866
	240	-0.521731	-0.512472	-0.531307
	239.5	-0.579119	-0.568993	-0.591027
	239	-0.639942	-0.628681	-0.655778
	238.5	-0.709313	-0.696596	-0.727739
	238	-0.784904	-0.770399	-0.805879
	237.5	-0.865508	-0.84821	-0.889151
	237	-0.952339	-0.931731	-0.979139
	236.5	-1.04494	-1.02161	-1.07449
	236	-1.14441	-1.11808	-1.17747
	235.5	-1.25	-1.22171	-1.28781
	235	-1.35929	-1.3293	-1.40149
	234.5	-1.47348	-1.44131	-1.52012
	234	-1.59389	-1.55789	-1.64327
	233.5	-1.72007	-1.67973	-1.76991
	233	-1.8466	-1.804	-1.89943
	232.5	-1.97164	-1.92709	-2.02738
	232	-2.09875	-2.05288	-2.15739
	231.5	-2.2288	-2.17972	-2.29037
	231	-2.35394	-2.30439	-2.42016
	230.5	-2.47686	-2.42496	-2.54882
	230	-2.59705	-2.54269	-2.67477
	229.5	-2.71633	-2.65915	-2.79881
	229	-2.83184	-2.77352	-2.91933
	228.5	-2.941	-2.88347	-3.03477
	228	-3.04765	-2.98884	-3.1465
	227.5	-3.14759	-3.09021	-3.25095
	227	-3.24167	-3.18307	-3.34981
	226.5	-3.32718	-3.26796	-3.4406
	226	-3.40501	-3.34488	-3.52336
	225.5	-3.47681	-3.41347	-3.59729
	225	-3.54061	-3.4758	-3.66357
	224.5	-3.59823	-3.53121	-3.72338
	224	-3.6456	-3.58047	-3.77172
	223.5	-3.68792	-3.62158	-3.81616
	223	-3.72182	-3.65634	-3.85229
	222.5	-3.74718	-3.68416	-3.87951
	222	-3.76633	-3.70494	-3.90085
	221.5	-3.78093	-3.721	-3.91794
	221	-3.79138	-3.73068	-3.92793
	220.5	-3.79349	-3.73498	-3.92998
	220	-3.79242	-3.73546	-3.92977
	219.5	-3.79183	-3.732	-3.92557
	219	-3.78422	-3.72519	-3.91886
	218.5	-3.77611	-3.7163	-3.90726
	218	-3.76552	-3.70684	-3.89676
	217.5	-3.75491	-3.69621	-3.88471
	217	-3.74144	-3.68797	-3.87255
	216.5	-3.72735	-3.676	-3.85834
	216	-3.71916	-3.66764	-3.84808
	215.5	-3.7092	-3.66078	-3.83813
	215	-3.70081	-3.65359	-3.82817
	214.5	-3.69714	-3.64787	-3.8237
	214	-3.69574	-3.6484	-3.8238
	213.5	-3.69924	-3.65201	-3.83037
	213	-3.7073	-3.6633	-3.84248
	212.5	-3.7268	-3.68208	-3.86511
	212	-3.74864	-3.70817	-3.89425
	211.5	-3.78239	-3.74341	-3.93199
	211	-3.82534	-3.78503	-3.97752
	210.5	-3.87214	-3.83	-4.02671
	210	-3.91344	-3.87597	-4.07828
	209.5	-3.95162	-3.9179	-4.12146
	209	-3.97734	-3.94675	-4.15357
	208.5	-3.98509	-3.96271	-4.16961
	208	-3.9679	-3.95305	-4.15689
	207.5	-3.92606	-3.91485	-4.11873
	207	-3.84801	-3.84698	-4.04804
	206.5	-3.73661	-3.74312	-3.94092
	206	-3.5956	-3.60844	-3.80042
	205.5	-3.42791	-3.44047	-3.62719
	205	-3.23199	-3.25129	-3.42482
	204.5	-3.01116	-3.03487	-3.19532
	204	-2.76827	-2.79817	-2.94114
	203.5	-2.49894	-2.54171	-2.66272
	203	-2.21272	-2.26104	-2.35949
	202.5	-1.89849	-1.95177	-2.02277
	202	-1.55729	-1.60925	-1.65529
	201.5	-1.18807	-1.2453	-1.25698
	201	-0.786439	-0.840879	-0.829923
	200.5	-0.360545	-0.408594	-0.366676
	200	0.117573	0.0384665	0.122568
	199.5	0.614313	0.515419	0.622893
	199	1.12439	0.99266	1.15844
	198.5	1.65609	1.49302	1.7036
	198	2.18462	2.00953	2.22022
	197.5	2.70595	2.52228	2.73148
	197	3.14595	3.01583	3.1815
	196.5	3.54805	3.4265	3.58619
	196	3.89997	3.80912	3.90635
	195.5	4.15092	4.09466	4.08635
	195	4.24943	4.33848	4.18555
	194.5	4.39741	4.41004	4.16604
	194	4.44897	4.13863	4.02223
	193.5	4.20631	3.90781	3.4612
	193	3.70734	3.39055	2.87955
	192.5	3.34913	2.60537	2.49343
	192	2.36657	2.54939	1.58437
	191.5	0.95103	2.15221	1.26828
	191	0.69675	1.458	1.0325
	190.5	0.171224	0.763297	0.636854
	190	-0.481991	0.494057	0.297558
